# Supplementary material for: AVPR1A distribution in the whole C57BL/6J mouse neonate
Source: Sci Rep. 2020 Sep 3;10:14512. doi: 10.1038/s41598-020-71392-1 (PMC7471960; doi:10.1038/s41598-020-71392-1)
Supplement: Supplementary file 1 — Supplementary Information. [file 41598_2020_71392_MOESM1_ESM.xlsx]

## Sheet: TItlePage
Title	AVPR1A distribution in the whole C57BL/6J mouse neonate
Authors	Katherine R. Day
	Alexis Coleman
	Maria Greenwood
	Elizabeth A.D. Hammock	ehammock@fsu.edu

## Sheet: Supplemental Table 1
Supplemental Table 1 Primers used for gDNA PCR genotyping
Gene	gDNA Primer Sequences	Amplicon Length
Smcy/Smcx	F: 5’- CCGCTGCCAAATTCTTTGG-3’	290/330
	R: 5’- TGAAGCTTTTGGCTTTGAG-3’
Avpr1a WT	F: 5’-GGGCTGAGTTTCGTTCTGAGCATAC-3’	369
	R: 5’-GGTCATCTTCACTGTGCGGATCTTG-3’
Avpr1a KO	F: 5’-AGAGGCTATTCGGCTATGACTG-3’	430
	R: 5’-TTCGTCCAGATCATCCTGATC-3’

## Sheet: Supplemental Table 2
Supplemental Table 2 cDNA primers used for RT-qPCR
mRNA	cDNA Primer Sequences
GAPDH	F: 5’ ATTGTGGAAGGGCTCATGAC
	R: 5’-AGTGGATGCAGGGATGATGT
Avpr1a (near Exon 1)	F: 5’-TCTTCATCGTCCAGATGTGGTC
	R: 5’-CCAGTAACGCCGTGATCGT
Avpr1a (near Exon 2)	F: 5’-GTCCATCAGATTTATCCCTGTCTC
	R: 5’-CACAAGCCCCGTCCAAG

## Sheet: GAPDH Ct
Animal	Genotype	Sex	Mouth	Eye	Hippocampus	Cortex	Trigeminal	Hypothalamus
8	KO	Female	22.88	24.02	20.06	23.85	20.37	19.3
6	KO	Male	22.9	20.34	21.64	20.18	19.89	18.86
1	WT	Female	19.15	20.06	19.87	22.84	19.26	20.83
2	WT	Female	19.69	19.91	19.57	21.97	19.6	25.79
4	WT	Female	22.17	27.59	16.86	19.41	16.31	18.59
3	WT	Male	22.2	23.13	17.25	20.85	21.2	18.58
5	WT	Male	21.49	20.87	23.82	19.1	23.9	17.87
7	WT	Male	21.89	24.03	20.16	21.2	20.64	17.19

## Sheet: Avpr1a relative expression
			Avpr1a Exon1						Avpr1a Exon2						Avpr1a Both Primers
Animal ID	Genotype	Sex	Mouth	Eye	Hippocampus	Cortex	Trigeminal	Hypothalamus	Mouth	Eye	Hippocampus	Cortex	Trigeminal	Hypothalamus	Mouth	Eye	Hippocampus	Cortex	Trigeminal	Hypothalamus
8	KO	Female	0	0.00477594	6.64177e-06	0	0	3.86278e-05	0.00104665	0.00854917	0.00491021	0.00825795	0.0055627	0.00387927	0.000523327	0.00666255	0.00245843	0.00412898	0.00278135	0.00195895
6	KO	Male	0.000113896	2.09891e-05	3.48133e-05	0	2.5134e-05	0	0.00287943	0.000333506	0.00713931	0.000898621	0.00544822	0.00187356	0.00149666	0.000177248	0.00358706	0.00044931	0.00273668	0.000936781
1	WT	Female	0.0374212	0.013139	0.0248605	0.0285572	0.0188407	0.0480273	0.0180733	0.00955188	0.0143779	0.0231957	0.00961832	0.0203335	0.0277472	0.0113454	0.0196192	0.0258765	0.0142295	0.0341804
2	WT	Female	0.0441942	0.0169802	0.0297699	0.0438889	0.0137922	0.0224056	0.0193704	0.00878952	0.01468	0.0203335	0.0078125	0.040386	0.0317823	0.0128849	0.022225	0.0321112	0.0108024	0.0313958
4	WT	Female	0.103665	0.131215	0.00797666	0.0193704	0.0033771	0.0260965	0.0656073	0.214641	0.0043644	0.0103804	0.00283979	0.0124303	0.0846361	0.172928	0.00617053	0.0148754	0.00310844	0.0192634
3	WT	Male	0.0818996	0.0412346	0.0162885	0.0306069	0.0392817	0.0243489	0.0426888	0.0220971	0.0103804	0.0142786	0.020193	0.0112807	0.0622942	0.0316659	0.0133344	0.0224428	0.0297373	0.0178148
5	WT	Male	0.0717936	0.0291573	0.20166	0.0110485	0.0612138	0.018453	0.03983	0.0177013	0.148651	0.00694408	0.0409498	0.0101667	0.0558118	0.0234293	0.175156	0.00899631	0.0510818	0.0143099
7	WT	Male	0.136787	0.0824692	0.0328036	0.0426888	0.0415214	0.0180733	0.0647041	0.0418102	0.0159533	0.0189718	0.0250334	0.0108212	0.100745	0.0621397	0.0243785	0.0308303	0.0332774	0.0144472

## Sheet: AVPR1A ligand binding
			Inner Ear		Retina		Ciliary Bodies		Olfactory Epithelium		Vomeronasal Organ		Nasal Vestibule		Lips		Tongue		Lateral Periodontium		Primordial Tooth		Whisker Pads Level 1		Whisker Pads Level 2		Whisker Pads Level 3		Bone		Spinal Cord		Adrenal Cortex		Adrenal Medulla		Brown Adipose Tissue		Liver		Bladder		Rectum		External Anogenital		Internal Anogenital
Animal ID	Genotype	Sex	0nM	1000nM	0nM	1000nM	0nM	1000nM	0nM	1000nM	0nM	1000nM	0nM	1000nM	0nM	1000nM	0nM	1000nM	0nM	1000nM	0nM	1000nM	0nM	1000nM	0nM	1000nM	0nM	1000nM	0nM	1000nM	0nM	1000nM	0nM	1000nM	0nM	1000nM	0nM	1000nM	0nM	1000nM	0nM	1000nM	0nM	1000nM	0nM	1000nM	0nM	1000nM
10	WT	Female	0.126421	0.009564	0.273133	0.1699	0.727303	0.655846	0.021048	0.005705	0.042288	0.012807	0.342263	0.015031	0.114479	0.063719	0.10829	0.048433	0.10226	0.077324	0.071132	0.010119	0.046056	0.030018	0.048478	0.029412	0.044172	0.015234	0.182126	0.001134	0.024357	0	0.084008	0.043384	0.093833	0.0241	0.293162	0.155835	0.112674	0.102878	0.105401	0	0.313941	0.094782	0.132914	0.058585	0.158763	0.000267
16	WT	Female	0.242437	0.011462	0.414767	0.339533	0.623328	0.393453	0.026486	0.010062	0.065657	0.021726	0.165666	0.03829	0.126065	0.08184	0.174947	0.066742	0.238046	0.125295			0.103435	0.043428			0.047362	0.026692	0.206681	0.044323	0.114346	0.009592	0.117302	0.021806	0.0637	0.050533	0.150746	0.134674	0.071732	0.045698	0.209991	0.013628	0.186399	0.063741	0.061745	0.007455	0.284548	0.025226
9	WT	Male	0.160374	0.009995	0.115533	0.121367	0.52571	0.366472	0.026651	0.008372	0.035975	0.012966	0.180537	0.051666	0.154888	0.052572	0.130148	0.046389	0.20676	0.044887	0.088563	0.016994	0.042012	0.032684	0.052364	0.042453	0.042869	0.011817	0.102233	0.038779	0.095692	0.005091	0.118092	0.046143	0.012733	0.009767	0.150746	0.134674	0.078724	0.066414	0.134832	0.00981	0.187735	0.059092	0.018433	0.009548	0.150407	0.025087
14	WT	Male	0.146059	0.009663	0.496733	0.412333	0.436374	0.454407	0.010547	0.010503	0.021864	0.012865	0.147029	0	0.106837	0.079739	0.109113	0.021178	0.301547	0.155744	0.028622	0.033892	0.049089	0.033417	0.02987	0.029828	0.029588	0.024259	0.191667	0.013165	0.0306	0.017441	0.080137	0.059035	0.085367	0.063233	0.198472	0.230336	0.030674	0.023892	0.087239	0.012564	0.156426	0.04767	0.065233	0.015465	0.072427	0.009272
15	WT	Male	0.192089	0.01779	0.213933	0.1721	0.793486	0.130289	0.020185	0.011751					0.116956	0.063773	0.123748	0.112155	0.169996	0.096149	0.041613	0.018728							0.131088	0.019447	0.068903	0.008693			0.116633	0.053533	0.238961	0.139273	0.716634	0.6252	0.118817	0.015366	0.284076	0.062065	0.064801	0.021651	0.226022	0.023498
11	KO	Female	0.010894	0.01032	0.2662	0.236767	0.513355	0.475968	0.014532	0.014177			0.03733	0.008739	0.05492	0.043304	0.063283	0.052608	0.079838	0.082115	0.050467	0.036182	0.034692	0.021794	0.021379	0.013675	0.015058	0.011756	0.015376	0.01257	0.014745	0.017275	0.062224	0.040699	0.061767	0.088533	0.168656	0.196496	0.495755	0.3224	0.016092	0.016268	0.111651	0.079914	0.012125	0.021593	0.028749	0.025384
12	KO	Female	0	0.000933	0.198667	0.214233	0.737395	0.664968	0.004525	0.010209			0.022046	0.019379	0.026336	0.03451	0.051131	0.051096	0.084086	0.102153	0.017649	0.005182	0.020788	0.019868	0.001664	0.012869	0	0.008651	0.039922	0.038834	0.011188	0.013311	0.06302	0.073959	0.077	0.056867	0.539412	0.343394	0.205401	0.174494	0.006124	0.009482					0.084086	0.102153
13	KO	Female	0.008443	0.004187	0.368033	0.384167	0.72515	0.796824	0.012292	0.011123			0.03233	0.00156	0.064617	0.027424			0.048888	0.067647			0.033245	0.037065	0.029885	0.039203	0.00987	0.004113	0.039981	0.023328			0.087915	0.052578			0.275422	0.243486	0.777644	0.807508							0.048888	0.067647
17	KO	Male	0.019235	0.009705	0.2303	0.292233	0.668197	0.69531	0.008155	0.000822	0.022344	0.015703			0.054851	0.051386	0.089982	0.067792	0.023645	0.025903	0.031248	0.029252	0.063419	0.037895	0.032993	0.038067	0.062684	0.013608	0.075055	0.023266	0	0	0.057051	0.049517	0.101133	0.077767	0.56574	0.444303	0.089944	0.072738	0.007007	0.006487	0.051833	0.0791	0.019094	0.017944	0.008242	0
18	KO	Male	0.011706	0.004346	0.412967	0.3881	0.662819	0.663261	0.011331	0.005735			0.027752	0.038335	0.067692	0.045572	0.051261	0.055861	0.100365	0.062402	0.023231	0.040216	0.039003	0.035313	0.053056	0.036206	0.009345	0.003177	0.03636	0.037711	0	0	0.087302	0.066763	0.046133	0.044533			0.092036	0.083157			0.081102	0.064088	0.023018	0.021964	0.008164	0.00898
		Film Exposure (Days)	10		3		3		10		10		3		10		10		10		10		10		10		10		3		10		10		10		3		3		10		10		10		10
